# Supplementary material for: A new species of Messor from Bulgaria and redescription of the gyne of M. oertzeni Forel, 1910 (Hymenoptera, Formicidae)
Source: Zookeys. 2026 Mar 27;1275:145–68. doi: 10.3897/zookeys.1275.181745 (PMC13049458; doi:10.3897/zookeys.1275.181745)
Supplement: XML Treatment for Messor odrysarum [file zookeys.1275.181745-treatment1.xml]

<!DOCTYPE tp:taxon-treatment
  PUBLIC "-//TaxonX//DTD Taxonomic Treatment Publishing DTD v0 20100105//EN" "tax-treatment-NSO.dtd">
<tp:taxon-treatment xmlns:tp="http://www.plazi.org/taxpub"><tp:treatment-meta><kwd-group><label>Taxon classification</label><kwd>
              <named-content content-type="kingdom">Animalia</named-content>
            </kwd><kwd>
              <named-content content-type="order">Hymenoptera</named-content>
            </kwd><kwd>
              <named-content content-type="family">Formicidae</named-content>
            </kwd></kwd-group><mixed-citation publication-type="journal"><person-group><name><surname>Lapeva-Gjonova</surname><given-names>Albena</given-names></name><name><surname>Borowiec</surname><given-names>Lech</given-names></name></person-group><article-title>A new species of <italic><tp:taxon-name><tp:taxon-name-part taxon-name-part-type="genus" reg="Messor">Messor</tp:taxon-name-part></tp:taxon-name></italic> from Bulgaria and redescription of the gyne of <italic><tp:taxon-name><tp:taxon-name-part taxon-name-part-type="genus" reg="Messor">M.</tp:taxon-name-part> <tp:taxon-name-part taxon-name-part-type="species" reg="oertzeni">oertzeni</tp:taxon-name-part></tp:taxon-name></italic> Forel, 1910 (<tp:taxon-name><tp:taxon-name-part taxon-name-part-type="order" reg="Hymenoptera">Hymenoptera</tp:taxon-name-part></tp:taxon-name>, <tp:taxon-name><tp:taxon-name-part taxon-name-part-type="family" reg="Formicidae">Formicidae</tp:taxon-name-part></tp:taxon-name>)</article-title><source>Zookeys</source><day>27</day><month>03</month><year>2026</year><volume>1275</volume><fpage>145</fpage><lpage>168</lpage><pub-id pub-id-type="doi">10.3897/zookeys.1275.181745</pub-id></mixed-citation></tp:treatment-meta><tp:nomenclature><tp:taxon-name><object-id xmlns:xlink="http://www.w3.org/1999/xlink" content-type="arpha" xlink:type="simple">2E86DCB9-4DE3-5396-B6D2-BADD1EF2A2B0</object-id>
                		<tp:taxon-name-part taxon-name-part-type="genus" reg="Messor">Messor</tp:taxon-name-part> <tp:taxon-name-part taxon-name-part-type="species" reg="odrysarum">odrysarum</tp:taxon-name-part>
                	
                		<object-id xmlns:xlink="http://www.w3.org/1999/xlink" content-type="zoobank" xlink:type="simple">https://zoobank.org/889C0689-FD15-4BFD-B709-ED6FB3338BF0</object-id>
                	</tp:taxon-name><tp:taxon-authority>Lapeva-Gjonova &amp; Borowiec</tp:taxon-authority><tp:taxon-status xmlns:xlink="http://www.w3.org/1999/xlink" xlink:type="simple">sp. nov.</tp:taxon-status><xref ref-type="fig" rid="F1">Figs 1</xref><xref ref-type="fig" rid="F2">, 2</xref><xref ref-type="fig" rid="F3">, 3</xref><xref ref-type="fig" rid="F4">, 4</xref><xref ref-type="fig" rid="F5">, 5</xref><xref ref-type="fig" rid="F6">, 6</xref><xref ref-type="fig" rid="F7">, 7</xref><xref ref-type="fig" rid="F8">, 8</xref><xref ref-type="fig" rid="F9">, 9</xref><xref ref-type="fig" rid="F10">, 10</xref></tp:nomenclature><tp:treatment-sec sec-type="Material examined"><title>Material examined.</title><p><bold><italic>Holotype</italic></bold>: Bulgaria • 1 w. (pin), East Rhodopes, Kardzhali district, Sokolyane, <named-content xmlns:xlink="http://www.w3.org/1999/xlink" content-type="dwc:verbatimCoordinates" xlink:type="simple">41°45.38'N, 25°25.92'E</named-content>, alt. 468 m, 15 Sept. 2025, leg. A. Lapeva-Gjonova, <abbrev xmlns:xlink="http://www.w3.org/1999/xlink" xlink:title="Biological Faculty, University of Sofia, Bulgaria" xlink:type="simple">BFUS</abbrev> Collection, Catalog Number: <abbrev xmlns:xlink="http://www.w3.org/1999/xlink" xlink:title="Biological Faculty, University of Sofia, Bulgaria" xlink:type="simple">BFUS</abbrev>-I-AG003233. <bold><italic>Paratypes</italic></bold>: BULGARIA • 7 w. (pin): the same locality as holotype, 25 Aug. 2022, leg. A. Lapeva-Gjonova (<abbrev xmlns:xlink="http://www.w3.org/1999/xlink" xlink:title="Biological Faculty, University of Sofia, Bulgaria" xlink:type="simple">BFUS</abbrev>: from <abbrev xmlns:xlink="http://www.w3.org/1999/xlink" xlink:title="Biological Faculty, University of Sofia, Bulgaria" xlink:type="simple">BFUS</abbrev>-I-AG003201 to <abbrev xmlns:xlink="http://www.w3.org/1999/xlink" xlink:title="Biological Faculty, University of Sofia, Bulgaria" xlink:type="simple">BFUS</abbrev>-I-AG003207); • 14 w. (pin): the same locality as holotype, 03 June 2025, leg. A. Lapeva-Gjonova (<abbrev xmlns:xlink="http://www.w3.org/1999/xlink" xlink:title="Biological Faculty, University of Sofia, Bulgaria" xlink:type="simple">BFUS</abbrev>: from <abbrev xmlns:xlink="http://www.w3.org/1999/xlink" xlink:title="Biological Faculty, University of Sofia, Bulgaria" xlink:type="simple">BFUS</abbrev>-I-AG003208 to <abbrev xmlns:xlink="http://www.w3.org/1999/xlink" xlink:title="Biological Faculty, University of Sofia, Bulgaria" xlink:type="simple">BFUS</abbrev>-I-AG003221); • 4 w. (pin): the same locality as holotype, 03 June 2025, leg. A. Lapeva-Gjonova (<abbrev xmlns:xlink="http://www.w3.org/1999/xlink" content-type="institution" xlink:title="Museum of Natural History, University of Wroclaw, Wroclaw, Poland" xlink:type="simple">MNHW</abbrev>); • 1 g. (pin) (<abbrev xmlns:xlink="http://www.w3.org/1999/xlink" xlink:title="Biological Faculty, University of Sofia, Bulgaria" xlink:type="simple">BFUS</abbrev>: <abbrev xmlns:xlink="http://www.w3.org/1999/xlink" xlink:title="Biological Faculty, University of Sofia, Bulgaria" xlink:type="simple">BFUS</abbrev>-I-AG003229), 3 m. (pin) (<abbrev xmlns:xlink="http://www.w3.org/1999/xlink" xlink:title="Biological Faculty, University of Sofia, Bulgaria" xlink:type="simple">BFUS</abbrev>: from <abbrev xmlns:xlink="http://www.w3.org/1999/xlink" xlink:title="Biological Faculty, University of Sofia, Bulgaria" xlink:type="simple">BFUS</abbrev>-I-AG003230 to <abbrev xmlns:xlink="http://www.w3.org/1999/xlink" xlink:title="Biological Faculty, University of Sofia, Bulgaria" xlink:type="simple">BFUS</abbrev>-I-AG003232), 8 w. (pin) (<abbrev xmlns:xlink="http://www.w3.org/1999/xlink" xlink:title="Biological Faculty, University of Sofia, Bulgaria" xlink:type="simple">BFUS</abbrev>: from <abbrev xmlns:xlink="http://www.w3.org/1999/xlink" xlink:title="Biological Faculty, University of Sofia, Bulgaria" xlink:type="simple">BFUS</abbrev>-I-AG003221 to <abbrev xmlns:xlink="http://www.w3.org/1999/xlink" xlink:title="Biological Faculty, University of Sofia, Bulgaria" xlink:type="simple">BFUS</abbrev>-I-AG003228): the same data as holotype, leg. A. Lapeva-Gjonova; • 1 g., 1 m., 3 w. (pin): the same data as holotype, leg. A. Lapeva-Gjonova (<abbrev xmlns:xlink="http://www.w3.org/1999/xlink" content-type="institution" xlink:title="Museum of Natural History, University of Wroclaw, Wroclaw, Poland" xlink:type="simple">MNHW</abbrev>); • 4 w. (3 EtOH/1 pin): Eastern Rhodopes, Kardzhali district, Oreshari vill., <named-content xmlns:xlink="http://www.w3.org/1999/xlink" content-type="dwc:verbatimCoordinates" xlink:type="simple">41°36.59'N, 25°43.04'E</named-content>, alt. 111 m, 22 Apr. 2014, leg. A. Lapeva-Gjonova (<abbrev xmlns:xlink="http://www.w3.org/1999/xlink" content-type="institution" xlink:title="Museum of Natural History, University of Wroclaw, Wroclaw, Poland" xlink:type="simple">MNHW</abbrev>); • 1 w. (pin): Eastern Rhodopes, Haskovo district, Chernichino vill., <named-content xmlns:xlink="http://www.w3.org/1999/xlink" content-type="dwc:verbatimCoordinates" xlink:type="simple">41°35.35'N, 25°50.91'E</named-content>, 647 m, 23 Apr. 2021, leg. A. Lapeva-Gjonova (<abbrev xmlns:xlink="http://www.w3.org/1999/xlink" content-type="institution" xlink:title="Museum of Natural History, University of Wroclaw, Wroclaw, Poland" xlink:type="simple">MNHW</abbrev>); • 5 w. (pin): same locality as previous, 15. Nov. 2025, leg. A. Lapeva-Gjonova (<abbrev xmlns:xlink="http://www.w3.org/1999/xlink" xlink:title="Biological Faculty, University of Sofia, Bulgaria" xlink:type="simple">BFUS</abbrev>: from <abbrev xmlns:xlink="http://www.w3.org/1999/xlink" xlink:title="Biological Faculty, University of Sofia, Bulgaria" xlink:type="simple">BFUS</abbrev>-I-AG003196 to <abbrev xmlns:xlink="http://www.w3.org/1999/xlink" xlink:title="Biological Faculty, University of Sofia, Bulgaria" xlink:type="simple">BFUS</abbrev>-I-AG003200); • 5 w. (pin): Eastern Rhodopes, Kardzhali district, Maslinovo vill., <named-content xmlns:xlink="http://www.w3.org/1999/xlink" content-type="dwc:verbatimCoordinates" xlink:type="simple">41°46.03'N, 25°32.56' E</named-content>, alt. 362 m, 03 June 2025, leg. A. Lapeva-Gjonova (<abbrev xmlns:xlink="http://www.w3.org/1999/xlink" content-type="institution" xlink:title="Museum of Natural History, University of Wroclaw, Wroclaw, Poland" xlink:type="simple">MNHW</abbrev>).</p><fig id="F1" position="float" orientation="portrait"><object-id xmlns:xlink="http://www.w3.org/1999/xlink" content-type="doi" xlink:type="simple">10.3897/zookeys.1275.181745.figure1</object-id><object-id xmlns:xlink="http://www.w3.org/1999/xlink" content-type="zenodo_dep_id" xlink:type="simple">19308333</object-id><object-id xmlns:xlink="http://www.w3.org/1999/xlink" content-type="arpha" xlink:type="simple">CA8CAD73-CD4D-5773-A72F-07D3D0CB578B</object-id><label>Figure 1.</label><caption><p><italic><tp:taxon-name><tp:taxon-name-part taxon-name-part-type="genus" reg="Messor">Messor</tp:taxon-name-part> <tp:taxon-name-part taxon-name-part-type="species" reg="odrysarum">odrysarum</tp:taxon-name-part></tp:taxon-name></italic> sp. nov., major worker: <bold>A</bold>. dorsal view; <bold>B</bold>. lateral view (photographed by L. Borowiec). Scale bar: 2 mm.</p></caption><graphic xmlns:xlink="http://www.w3.org/1999/xlink" xlink:href="zookeys-1275-145_article-181745__-g001.jpg" id="oo_1571915.jpg" position="float" orientation="portrait" xlink:type="simple"><uri content-type="original_file" xlink:type="simple">https://binary.pensoft.net/fig/1571915</uri></graphic></fig><fig id="F2" position="float" orientation="portrait"><object-id xmlns:xlink="http://www.w3.org/1999/xlink" content-type="doi" xlink:type="simple">10.3897/zookeys.1275.181745.figure2</object-id><object-id xmlns:xlink="http://www.w3.org/1999/xlink" content-type="zenodo_dep_id" xlink:type="simple">19308345</object-id><object-id xmlns:xlink="http://www.w3.org/1999/xlink" content-type="arpha" xlink:type="simple">9691A74A-50CC-5645-AD66-2223EB35A6F2</object-id><label>Figure 2.</label><caption><p><italic><tp:taxon-name><tp:taxon-name-part taxon-name-part-type="genus" reg="Messor">Messor</tp:taxon-name-part> <tp:taxon-name-part taxon-name-part-type="species" reg="odrysarum">odrysarum</tp:taxon-name-part></tp:taxon-name></italic> sp. nov., major worker: <bold>A</bold>. head and antennae; <bold>B</bold>. head sculpture (photographed by L. Borowiec). Scale bar: 2 mm.</p></caption><graphic xmlns:xlink="http://www.w3.org/1999/xlink" xlink:href="zookeys-1275-145_article-181745__-g002.jpg" id="oo_1571916.jpg" position="float" orientation="portrait" xlink:type="simple"><uri content-type="original_file" xlink:type="simple">https://binary.pensoft.net/fig/1571916</uri></graphic></fig><fig id="F3" position="float" orientation="portrait"><object-id xmlns:xlink="http://www.w3.org/1999/xlink" content-type="doi" xlink:type="simple">10.3897/zookeys.1275.181745.figure3</object-id><object-id xmlns:xlink="http://www.w3.org/1999/xlink" content-type="zenodo_dep_id" xlink:type="simple">19308349</object-id><object-id xmlns:xlink="http://www.w3.org/1999/xlink" content-type="arpha" xlink:type="simple">E5B3B274-C4A9-5AA9-8D68-7C55B10BF467</object-id><label>Figure 3.</label><caption><p><italic><tp:taxon-name><tp:taxon-name-part taxon-name-part-type="genus" reg="Messor">Messor</tp:taxon-name-part> <tp:taxon-name-part taxon-name-part-type="species" reg="odrysarum">odrysarum</tp:taxon-name-part></tp:taxon-name></italic> sp. nov., minor worker: <bold>A</bold>. dorsal view; <bold>B</bold>. lateral view (photographed by L. Borowiec). Scale bar: 1 mm.</p></caption><graphic xmlns:xlink="http://www.w3.org/1999/xlink" xlink:href="zookeys-1275-145_article-181745__-g003.jpg" id="oo_1571917.jpg" position="float" orientation="portrait" xlink:type="simple"><uri content-type="original_file" xlink:type="simple">https://binary.pensoft.net/fig/1571917</uri></graphic></fig><fig id="F4" position="float" orientation="portrait"><object-id xmlns:xlink="http://www.w3.org/1999/xlink" content-type="doi" xlink:type="simple">10.3897/zookeys.1275.181745.figure4</object-id><object-id xmlns:xlink="http://www.w3.org/1999/xlink" content-type="zenodo_dep_id" xlink:type="simple">19308353</object-id><object-id xmlns:xlink="http://www.w3.org/1999/xlink" content-type="arpha" xlink:type="simple">A9BAEBA2-B764-5831-B58A-E1CB95CF6D7C</object-id><label>Figure 4.</label><caption><p><italic><tp:taxon-name><tp:taxon-name-part taxon-name-part-type="genus" reg="Messor">Messor</tp:taxon-name-part> <tp:taxon-name-part taxon-name-part-type="species" reg="odrysarum">odrysarum</tp:taxon-name-part></tp:taxon-name></italic> sp. nov., minor worker: <bold>A</bold>. head and antennae; <bold>B</bold>. head sculpture (photographed by L. Borowiec). Scale bar: 1 mm.</p></caption><graphic xmlns:xlink="http://www.w3.org/1999/xlink" xlink:href="zookeys-1275-145_article-181745__-g004.jpg" id="oo_1571918.jpg" position="float" orientation="portrait" xlink:type="simple"><uri content-type="original_file" xlink:type="simple">https://binary.pensoft.net/fig/1571918</uri></graphic></fig><fig id="F5" position="float" orientation="portrait"><object-id xmlns:xlink="http://www.w3.org/1999/xlink" content-type="doi" xlink:type="simple">10.3897/zookeys.1275.181745.figure5</object-id><object-id xmlns:xlink="http://www.w3.org/1999/xlink" content-type="zenodo_dep_id" xlink:type="simple">19308355</object-id><object-id xmlns:xlink="http://www.w3.org/1999/xlink" content-type="arpha" xlink:type="simple">DBA0FC3A-4681-5C61-B1C9-CEBBA5963C98</object-id><label>Figure 5.</label><caption><p><italic><tp:taxon-name><tp:taxon-name-part taxon-name-part-type="genus" reg="Messor">Messor</tp:taxon-name-part> <tp:taxon-name-part taxon-name-part-type="species" reg="odrysarum">odrysarum</tp:taxon-name-part></tp:taxon-name></italic> sp. nov., gyne: <bold>A</bold>. dorsal view; <bold>B</bold>. lateral view (photographed by L. Borowiec). Scale bar: 2 mm.</p></caption><graphic xmlns:xlink="http://www.w3.org/1999/xlink" xlink:href="zookeys-1275-145_article-181745__-g005.jpg" id="oo_1571919.jpg" position="float" orientation="portrait" xlink:type="simple"><uri content-type="original_file" xlink:type="simple">https://binary.pensoft.net/fig/1571919</uri></graphic></fig><fig id="F6" position="float" orientation="portrait"><object-id xmlns:xlink="http://www.w3.org/1999/xlink" content-type="doi" xlink:type="simple">10.3897/zookeys.1275.181745.figure6</object-id><object-id xmlns:xlink="http://www.w3.org/1999/xlink" content-type="zenodo_dep_id" xlink:type="simple">19308357</object-id><object-id xmlns:xlink="http://www.w3.org/1999/xlink" content-type="arpha" xlink:type="simple">82581466-3420-52D8-A49B-C72DB1D9D1BE</object-id><label>Figure 6.</label><caption><p><italic><tp:taxon-name><tp:taxon-name-part taxon-name-part-type="genus" reg="Messor">Messor</tp:taxon-name-part> <tp:taxon-name-part taxon-name-part-type="species" reg="odrysarum">odrysarum</tp:taxon-name-part></tp:taxon-name></italic> sp. nov., gyne head (photographed by L. Borowiec). Scale bar: 1 mm.</p></caption><graphic xmlns:xlink="http://www.w3.org/1999/xlink" xlink:href="zookeys-1275-145_article-181745__-g006.jpg" id="oo_1571920.jpg" position="float" orientation="portrait" xlink:type="simple"><uri content-type="original_file" xlink:type="simple">https://binary.pensoft.net/fig/1571920</uri></graphic></fig><fig id="F7" position="float" orientation="portrait"><object-id xmlns:xlink="http://www.w3.org/1999/xlink" content-type="doi" xlink:type="simple">10.3897/zookeys.1275.181745.figure7</object-id><object-id xmlns:xlink="http://www.w3.org/1999/xlink" content-type="zenodo_dep_id" xlink:type="simple">19308363</object-id><object-id xmlns:xlink="http://www.w3.org/1999/xlink" content-type="arpha" xlink:type="simple">1A56CE76-CF9A-56C4-AD45-8D959EC1812F</object-id><label>Figure 7.</label><caption><p><italic><tp:taxon-name><tp:taxon-name-part taxon-name-part-type="genus" reg="Messor">Messor</tp:taxon-name-part> <tp:taxon-name-part taxon-name-part-type="species" reg="odrysarum">odrysarum</tp:taxon-name-part></tp:taxon-name></italic> sp. nov: <bold>A</bold>. gyne forewing; <bold>B</bold>. male head (photographed by L. Borowiec). Scale bars: 1 mm (A); 0.5 mm (B).</p></caption><graphic xmlns:xlink="http://www.w3.org/1999/xlink" xlink:href="zookeys-1275-145_article-181745__-g007.jpg" id="oo_1571921.jpg" position="float" orientation="portrait" xlink:type="simple"><uri content-type="original_file" xlink:type="simple">https://binary.pensoft.net/fig/1571921</uri></graphic></fig><fig id="F8" position="float" orientation="portrait"><object-id xmlns:xlink="http://www.w3.org/1999/xlink" content-type="doi" xlink:type="simple">10.3897/zookeys.1275.181745.figure8</object-id><object-id xmlns:xlink="http://www.w3.org/1999/xlink" content-type="zenodo_dep_id" xlink:type="simple">19308365</object-id><object-id xmlns:xlink="http://www.w3.org/1999/xlink" content-type="arpha" xlink:type="simple">CC8A2AF8-EE07-583E-A8EF-CFB7C1A22C36</object-id><label>Figure 8.</label><caption><p><italic><tp:taxon-name><tp:taxon-name-part taxon-name-part-type="genus" reg="Messor">Messor</tp:taxon-name-part> <tp:taxon-name-part taxon-name-part-type="species" reg="odrysarum">odrysarum</tp:taxon-name-part></tp:taxon-name></italic> sp. nov., male: <bold>A</bold>. dorsal view; <bold>B</bold>. lateral view (photographed by L. Borowiec). Scale bar: 2 mm.</p></caption><graphic xmlns:xlink="http://www.w3.org/1999/xlink" xlink:href="zookeys-1275-145_article-181745__-g008.jpg" id="oo_1571922.jpg" position="float" orientation="portrait" xlink:type="simple"><uri content-type="original_file" xlink:type="simple">https://binary.pensoft.net/fig/1571922</uri></graphic></fig><fig id="F9" position="float" orientation="portrait"><object-id xmlns:xlink="http://www.w3.org/1999/xlink" content-type="doi" xlink:type="simple">10.3897/zookeys.1275.181745.figure9</object-id><object-id xmlns:xlink="http://www.w3.org/1999/xlink" content-type="zenodo_dep_id" xlink:type="simple">19308369</object-id><object-id xmlns:xlink="http://www.w3.org/1999/xlink" content-type="arpha" xlink:type="simple">0F92B110-D4B3-5661-978A-FC74DEE5EF59</object-id><label>Figure 9.</label><caption><p><italic><tp:taxon-name><tp:taxon-name-part taxon-name-part-type="genus" reg="Messor">Messor</tp:taxon-name-part> <tp:taxon-name-part taxon-name-part-type="species" reg="odrysarum">odrysarum</tp:taxon-name-part></tp:taxon-name></italic> sp. nov., male, genitalia: <bold>A</bold>. dorsal view; <bold>B</bold>. apex; <bold>C</bold>. ventral view; <bold>D</bold>. abdominal sternite (photographed by A. Lapeva-Gjonova). Scale bar: 0.5 mm.</p></caption><graphic xmlns:xlink="http://www.w3.org/1999/xlink" xlink:href="zookeys-1275-145_article-181745__-g009.jpg" id="oo_1571923.jpg" position="float" orientation="portrait" xlink:type="simple"><uri content-type="original_file" xlink:type="simple">https://binary.pensoft.net/fig/1571923</uri></graphic></fig></tp:treatment-sec><tp:treatment-sec sec-type="Other material"><title>Other material.</title><p>Bulgaria • 3 w. (pin): Eastern Rhodopes, Kardzhali district, Oreshari vill., <named-content xmlns:xlink="http://www.w3.org/1999/xlink" content-type="dwc:verbatimCoordinates" xlink:type="simple">41°36.59'N, 25°43.04'E</named-content>, alt. 111 m, 22 Apr. 2014, leg. A. Lapeva-Gjonova (<abbrev xmlns:xlink="http://www.w3.org/1999/xlink" xlink:title="Biological Faculty, University of Sofia, Bulgaria" xlink:type="simple">BFUS</abbrev>: <abbrev xmlns:xlink="http://www.w3.org/1999/xlink" xlink:title="Biological Faculty, University of Sofia, Bulgaria" xlink:type="simple">BFUS</abbrev>-I-AG000165, <abbrev xmlns:xlink="http://www.w3.org/1999/xlink" xlink:title="Biological Faculty, University of Sofia, Bulgaria" xlink:type="simple">BFUS</abbrev>-I-AG003173, <abbrev xmlns:xlink="http://www.w3.org/1999/xlink" xlink:title="Biological Faculty, University of Sofia, Bulgaria" xlink:type="simple">BFUS</abbrev>-I-AG003174, <abbrev xmlns:xlink="http://www.w3.org/1999/xlink" xlink:title="Biological Faculty, University of Sofia, Bulgaria" xlink:type="simple">BFUS</abbrev>-I-AG003176); • 1 g., 2 w. (pin): Eastern Rhodopes, Haskovo district, Chernichino vill., <named-content xmlns:xlink="http://www.w3.org/1999/xlink" content-type="dwc:verbatimCoordinates" xlink:type="simple">41°35.35'N, 25°50.91'E</named-content>, alt. 647 m, 23 Apr. 2021, leg. A. Lapeva-Gjonova (<abbrev xmlns:xlink="http://www.w3.org/1999/xlink" xlink:title="Biological Faculty, University of Sofia, Bulgaria" xlink:type="simple">BFUS</abbrev>: from <abbrev xmlns:xlink="http://www.w3.org/1999/xlink" xlink:title="Biological Faculty, University of Sofia, Bulgaria" xlink:type="simple">BFUS</abbrev>-I-AG003183 to <abbrev xmlns:xlink="http://www.w3.org/1999/xlink" xlink:title="Biological Faculty, University of Sofia, Bulgaria" xlink:type="simple">BFUS</abbrev>-I-AG003185); • 10 w. (pin): same locality as previous, 14 Sept. 2025, leg. A. Lapeva-Gjonova (<abbrev xmlns:xlink="http://www.w3.org/1999/xlink" xlink:title="Biological Faculty, University of Sofia, Bulgaria" xlink:type="simple">BFUS</abbrev>: from <abbrev xmlns:xlink="http://www.w3.org/1999/xlink" xlink:title="Biological Faculty, University of Sofia, Bulgaria" xlink:type="simple">BFUS</abbrev>-I-AG003186 to <abbrev xmlns:xlink="http://www.w3.org/1999/xlink" xlink:title="Biological Faculty, University of Sofia, Bulgaria" xlink:type="simple">BFUS</abbrev>-I-AG003195); • 7 w. (1 EtOH/6 pin): Eastern Rhodopes, Kardzhali district, Maslinovo vill., <named-content xmlns:xlink="http://www.w3.org/1999/xlink" content-type="dwc:verbatimCoordinates" xlink:type="simple">41°46.03'N, 25°32.56'E</named-content>, alt. 362 m, 03 June 2025, leg. A. Lapeva-Gjonova (<abbrev xmlns:xlink="http://www.w3.org/1999/xlink" xlink:title="Biological Faculty, University of Sofia, Bulgaria" xlink:type="simple">BFUS</abbrev>: <abbrev xmlns:xlink="http://www.w3.org/1999/xlink" xlink:title="Biological Faculty, University of Sofia, Bulgaria" xlink:type="simple">BFUS</abbrev>-I-AG003169; from <abbrev xmlns:xlink="http://www.w3.org/1999/xlink" xlink:title="Biological Faculty, University of Sofia, Bulgaria" xlink:type="simple">BFUS</abbrev>-I-AG003177 to <abbrev xmlns:xlink="http://www.w3.org/1999/xlink" xlink:title="Biological Faculty, University of Sofia, Bulgaria" xlink:type="simple">BFUS</abbrev>-I-AG003182).</p></tp:treatment-sec><tp:treatment-sec sec-type="Etymology"><title>Etymology.</title><p>The name refers to the ancient Thracian state of Odrysia, whose geographical extent included the area where the new species was found. The name is formed as a first-declension plural noun.</p></tp:treatment-sec><tp:treatment-sec sec-type="Diagnosis"><title>Diagnosis.</title><p><italic><tp:taxon-name><tp:taxon-name-part taxon-name-part-type="genus" reg="Messor">Messor</tp:taxon-name-part> <tp:taxon-name-part taxon-name-part-type="species" reg="odrysarum">odrysarum</tp:taxon-name-part></tp:taxon-name></italic> sp. nov. is assigned to the <italic><tp:taxon-name><tp:taxon-name-part taxon-name-part-type="genus" reg="Messor">Messor</tp:taxon-name-part> <tp:taxon-name-part taxon-name-part-type="species" reg="structor">structor</tp:taxon-name-part></tp:taxon-name></italic> group based on well-developed head and mesosoma sculpture, dense pilosity with erect mesosoma setae, absence of a true psammophore, and confirmed by COI analysis. The new species is most closely related to the Balkan-Anatolian species <italic><tp:taxon-name><tp:taxon-name-part taxon-name-part-type="genus" reg="Messor">M.</tp:taxon-name-part> <tp:taxon-name-part taxon-name-part-type="species" reg="oertzeni">oertzeni</tp:taxon-name-part></tp:taxon-name></italic>, as indicated by the following characteristics: the longer antennal scape (<abbrev xmlns:xlink="http://www.w3.org/1999/xlink" xlink:title="scape length" xlink:type="simple">SL</abbrev>/<abbrev xmlns:xlink="http://www.w3.org/1999/xlink" xlink:title="head width" xlink:type="simple">HW</abbrev> of 0.89 ± 0.05 in major workers and 1.09 ± 0.02 in gynes), the straight posterior head margin, the distinctly angulate propodeum in major workers, and the COI genetic distance of 5.72%, which is the smallest compared to other species in the genus from the region. Workers of <italic><tp:taxon-name><tp:taxon-name-part taxon-name-part-type="genus" reg="Messor">Messor</tp:taxon-name-part> <tp:taxon-name-part taxon-name-part-type="species" reg="odrysarum">odrysarum</tp:taxon-name-part></tp:taxon-name></italic> sp. nov. differs from <italic><tp:taxon-name><tp:taxon-name-part taxon-name-part-type="genus" reg="Messor">M.</tp:taxon-name-part> <tp:taxon-name-part taxon-name-part-type="species" reg="oertzeni">oertzeni</tp:taxon-name-part></tp:taxon-name></italic>, in their smaller body size, uniform black colouration, narrowed head posterior to the eyes, more irregular sculpture on the head and promesonotum, and longer, denser setae on the head and mesosoma, but sparser on the metasoma. The gyne of <italic><tp:taxon-name><tp:taxon-name-part taxon-name-part-type="genus" reg="Messor">M.</tp:taxon-name-part> <tp:taxon-name-part taxon-name-part-type="species" reg="odrysarum">odrysarum</tp:taxon-name-part></tp:taxon-name></italic> sp. nov. can be distinguished from <italic><tp:taxon-name><tp:taxon-name-part taxon-name-part-type="genus" reg="Messor">M.</tp:taxon-name-part> <tp:taxon-name-part taxon-name-part-type="species" reg="oertzeni">oertzeni</tp:taxon-name-part></tp:taxon-name></italic> by its smaller size, uniformly black body colour and less regular sculpture on the occipital part of the head and dorsal mesosoma. The new species is currently known from the East Rhodopes in Bulgaria, while <italic><tp:taxon-name><tp:taxon-name-part taxon-name-part-type="genus" reg="Messor">M.</tp:taxon-name-part> <tp:taxon-name-part taxon-name-part-type="species" reg="oertzeni">oertzeni</tp:taxon-name-part></tp:taxon-name></italic> is more widely distributed across the eastern Balkans and Anatolia.</p></tp:treatment-sec><tp:treatment-sec sec-type="Description"><title>Description.</title><p><bold><italic>Major workers</italic> (<italic>N</italic> = 20)</bold>. Measurements: <abbrev xmlns:xlink="http://www.w3.org/1999/xlink" xlink:title="head length" xlink:type="simple">HL</abbrev> 1.99 ± 0.15 (1.73–2.24); <abbrev xmlns:xlink="http://www.w3.org/1999/xlink" xlink:title="head width" xlink:type="simple">HW</abbrev> 2.01 ± 0.19 (1.64–2.31); <abbrev xmlns:xlink="http://www.w3.org/1999/xlink" xlink:title="head length" xlink:type="simple">HL</abbrev>/<abbrev xmlns:xlink="http://www.w3.org/1999/xlink" xlink:title="head width" xlink:type="simple">HW</abbrev> 0.99 ± 0.03 (0.92–1.06); <abbrev xmlns:xlink="http://www.w3.org/1999/xlink" xlink:title="scape length" xlink:type="simple">SL</abbrev> 1.78 ± 0.10 (1.62–1.93); <abbrev xmlns:xlink="http://www.w3.org/1999/xlink" xlink:title="scape length" xlink:type="simple">SL</abbrev>/<abbrev xmlns:xlink="http://www.w3.org/1999/xlink" xlink:title="head width" xlink:type="simple">HW</abbrev> 0.89 ± 0.05 (0.80–0.99); <abbrev xmlns:xlink="http://www.w3.org/1999/xlink" xlink:title="eye length" xlink:type="simple">EL</abbrev> 0.38 ± 0.04 (0.32–0.45); <abbrev xmlns:xlink="http://www.w3.org/1999/xlink" xlink:title="mesosoma width" xlink:type="simple">MW</abbrev> 1.30 ± 0.11 (1.09–1.48); <abbrev xmlns:xlink="http://www.w3.org/1999/xlink" xlink:title="propodeal spine length" xlink:type="simple">PSL</abbrev> 0.30 ± 0.04 (0.25–0.38); <abbrev xmlns:xlink="http://www.w3.org/1999/xlink" xlink:title="petiole length" xlink:type="simple">PTL</abbrev> 0.70 ± 0.06 (0.57–0.82); <abbrev xmlns:xlink="http://www.w3.org/1999/xlink" xlink:title="petiole height" xlink:type="simple">PTH</abbrev> 0.55 ± 0.04 (0.48–0.62); <abbrev xmlns:xlink="http://www.w3.org/1999/xlink" xlink:title="petiole height" xlink:type="simple">PTH</abbrev>/<abbrev xmlns:xlink="http://www.w3.org/1999/xlink" xlink:title="petiole length" xlink:type="simple">PTL</abbrev> 0.79 ± 0.05 (0.70–0.86); <abbrev xmlns:xlink="http://www.w3.org/1999/xlink" xlink:title="Weber’s length" xlink:type="simple">WL</abbrev> 2.62 ± 0.19 (2.37–2.95); <abbrev xmlns:xlink="http://www.w3.org/1999/xlink" xlink:title="hind femur length" xlink:type="simple">HFL</abbrev> 2.45 ± 0.15 (2.18–2.66); <abbrev xmlns:xlink="http://www.w3.org/1999/xlink" xlink:title="hind femur length" xlink:type="simple">HFL</abbrev>/<abbrev xmlns:xlink="http://www.w3.org/1999/xlink" xlink:title="Weber’s length" xlink:type="simple">WL</abbrev> 0.93 ± 0.02 (0.90–0.99).</p><p><bold><italic>Colour</italic></bold>. Entire body shiny black, except for lower part of the genae, mandibles, antennal condyle, tip of last antennal segment, and joints of legs and tarsi, which are reddish.</p><p><bold><italic>Head</italic></bold>. Almost squared, <abbrev xmlns:xlink="http://www.w3.org/1999/xlink" xlink:title="head length" xlink:type="simple">HL</abbrev>/<abbrev xmlns:xlink="http://www.w3.org/1999/xlink" xlink:title="head width" xlink:type="simple">HW</abbrev> 0.99, sides slightly converging towards posterior margin, latter straight. Anterior clypeal margin slightly convex, finely crenulate, without median emargination, with a row of 8 long marginal, yellowish setae. Clypeus without appressed pubescence, with few short, erect setae. Central plate of clypeus and clypeal alae with longitudinal rugae without median keel, interspaces smooth, shiny. Eyes small and broadly oval (mean <abbrev xmlns:xlink="http://www.w3.org/1999/xlink" xlink:title="eye length" xlink:type="simple">EL</abbrev> 0.378 mm). Frontal triangle shallowly impressed, with several longitudinal rugae and smooth interspaces, shiny. Frontal carinae extend beyond frontal lobes and merge with one of antennal semicircular rugae. Frons narrow, approximately 0.25 width of head at narrowest point. Antennal fossa deep and completely surrounded by semicircular rugae, its surface smooth and shiny. Head with longitudinal striation on genae and frons and with more irregular sculpture, being mixture of microreticulate and rugulose structures on vertex. Narrow median band from vertex to frons smooth. Anterior surface of head covered with short, sparse, yellowish appressed setae, while long, decumbent to semierect setae cover its entire surface. Ventral part of head and inner margin of mandibles with numerous, semierect setae of various lengths, straight to occasionally C-shaped, which do not form distinct psammophore. Antennae elongated, 0.80–0.99 as long as head width. At base, scape strongly extended, forming rounded outer and subangulate inner angles. In frontal view, apical part of scape slightly curved with preapical constriction. Funiculus distinctly longer than scape, pedicel moderately elongated, approximately 2.2 × as long as wide at apex, flattened dorsoventrally, approximately 0.87 × as long as segments 2 and 3 combined and 1.75 × as long as segment 2. Scape with diffused microreticulation, shiny, covered with long, dense, yellowish setae, decumbent to subdecumbent. Mandibles rounded, shiny surface with deep grooves with a few yellow setae, cutting edge in large majors without teeth or with serrulate edge.</p><p><bold><italic>Mesosoma</italic></bold>. Moderately long, approximately twice as long as wide. Promesonotum convex in lateral view with mesonotum slightly bulging above pronotal plate. Pronotum rounded at sides. Propodeum lower than promesonotum, flat dorsally and distinctly angulate; in largest workers with subangulate denticle; posterior slope oblique. Pronotum anteriorly and dorsally with distinct irregular reticulate sculpture, laterally with longitudinal rugae, interspaces smooth and shiny. Elevated dorsal plate of mesonotum with transverse rugae; sides reticulate; mesopleura with sharp, sparsely arranged, vertically positioned rugae; interspaces microreticulate and shiny. Propodeum dorsally and on posterior slope with sharp transverse rugae; metapleural area with sharp longitudinal rugae; interspaces with diffuse microreticulation; metapleurum and posterior face of propodeum partly smooth and shiny. Promesonotum, dorsal part of propodeum and mesometapleural sulcus with short, sparse, yellowish appressed setae. Numerous long, dense, erect setae cover mesosoma dorsally, longer on promesonotum and twice shorter on propodeum.</p><p><bold><italic>Waist and gaster</italic></bold>. Moderately long peduncle with moderately high triangular node, thin, <abbrev xmlns:xlink="http://www.w3.org/1999/xlink" xlink:title="petiole height" xlink:type="simple">PTH</abbrev>/<abbrev xmlns:xlink="http://www.w3.org/1999/xlink" xlink:title="petiole length" xlink:type="simple">PTL</abbrev> 0.79. Peduncle, and base of node with distinct reticulate sculpture, anterior face concave with distinct microreticulation, slightly dull, sides and posterior face of node strongly microreticulate with several irregular rugosities. Dorsal petiole angulate in lateral view, upper margin shallowly emarginate, top and lateral sides of node with 10–15 erect setae. Postpetiole rounded in lateral view, globular in dorsal view, 1.1–1.3 × as wide as the petiole; surface microreticulate; sides and posterior face with several sharp, irregular to transverse rugosities. Dorsal sclerite with c. 20 long erect setae; sternal sclerite with c. 10 shorter erect setae. First gastral tergite entirely microreticulate; surface shiny, bearing extremely sparse and short appressed setae together with long, semierect setae, the longest reaching 0.29 in length.</p><p><bold><italic>Legs</italic></bold>. Elongate, femora moderately swollen centrally, tibiae moderately widened apically, mid and hind tarsi longer than tibiae. Whole femora microreticulate, dorsally and laterally covered with dense and long, decumbent and subdecumbent and ventrally semierect to erect setae. Tibiae covered with dense and long decumbent to semierect setae.</p><p><bold><italic>Smallest workers</italic> (<italic>N</italic> = 15)</bold>. Measurements: <abbrev xmlns:xlink="http://www.w3.org/1999/xlink" xlink:title="head length" xlink:type="simple">HL</abbrev> 1.01 ± 0.07 (0.89–1.15); <abbrev xmlns:xlink="http://www.w3.org/1999/xlink" xlink:title="head width" xlink:type="simple">HW</abbrev> 0.95 ± 0.07 (0.83–1.08); <abbrev xmlns:xlink="http://www.w3.org/1999/xlink" xlink:title="head length" xlink:type="simple">HL</abbrev>/<abbrev xmlns:xlink="http://www.w3.org/1999/xlink" xlink:title="head width" xlink:type="simple">HW</abbrev> 1.07 ± 0.02 (1.04–1.13); <abbrev xmlns:xlink="http://www.w3.org/1999/xlink" xlink:title="scape length" xlink:type="simple">SL</abbrev> 1.03 ± 0.08 (0.92–1.17); <abbrev xmlns:xlink="http://www.w3.org/1999/xlink" xlink:title="scape length" xlink:type="simple">SL</abbrev>/<abbrev xmlns:xlink="http://www.w3.org/1999/xlink" xlink:title="head width" xlink:type="simple">HW</abbrev> 1.09 ± 0.02 (1.04–1.12); <abbrev xmlns:xlink="http://www.w3.org/1999/xlink" xlink:title="eye length" xlink:type="simple">EL</abbrev> 0.20 ± 0.02 (0.17–0.25); <abbrev xmlns:xlink="http://www.w3.org/1999/xlink" xlink:title="mesosoma width" xlink:type="simple">MW</abbrev> 0.64 ± 0.04 (0.57–0.70); <abbrev xmlns:xlink="http://www.w3.org/1999/xlink" xlink:title="petiole length" xlink:type="simple">PTL</abbrev> 0.39 ± 0.03 (0.31–0.43); <abbrev xmlns:xlink="http://www.w3.org/1999/xlink" xlink:title="petiole height" xlink:type="simple">PTH</abbrev> 0.29 ± 0.02 (0.27–0.33); <abbrev xmlns:xlink="http://www.w3.org/1999/xlink" xlink:title="petiole height" xlink:type="simple">PTH</abbrev>/<abbrev xmlns:xlink="http://www.w3.org/1999/xlink" xlink:title="petiole length" xlink:type="simple">PTL</abbrev> 0.76 ± 0.04 (0.71–0.85); <abbrev xmlns:xlink="http://www.w3.org/1999/xlink" xlink:title="Weber’s length" xlink:type="simple">WL</abbrev> 1.40 ± 0.09 (1.23–1.53); <abbrev xmlns:xlink="http://www.w3.org/1999/xlink" xlink:title="hind femur length" xlink:type="simple">HFL</abbrev> 1.20 ± 0.10 (1.02–1.37); <abbrev xmlns:xlink="http://www.w3.org/1999/xlink" xlink:title="hind femur length" xlink:type="simple">HFL</abbrev>/<abbrev xmlns:xlink="http://www.w3.org/1999/xlink" xlink:title="Weber’s length" xlink:type="simple">WL</abbrev> 0.86 ± 0.05 (0.68–0.91).</p><p><bold><italic>Colour</italic></bold>. Same as major workers, black, the antennae, legs, waist and gaster appear dark brown.</p><p><bold><italic>Head</italic></bold>. Slightly more elongated (<abbrev xmlns:xlink="http://www.w3.org/1999/xlink" xlink:title="head length" xlink:type="simple">HL</abbrev>/<abbrev xmlns:xlink="http://www.w3.org/1999/xlink" xlink:title="head width" xlink:type="simple">HW</abbrev> mean 1.07) and more rounded in frontal view than major workers, softly converges posterad behind eyes, posterior head corners rounded, and occipital margin straight. Antennae elongated; scape 1.04–1.12 as long as head width, covered with long, dense erect setae. Sculpture of head less developed than in major workers, with striation on frontal area and genae, vertex and occipital corners with microreticulation only.</p><p><bold><italic>Mesosoma</italic></bold>. As slim as majors, <abbrev xmlns:xlink="http://www.w3.org/1999/xlink" xlink:title="maximum likelihood" xlink:type="simple">ML</abbrev>/<abbrev xmlns:xlink="http://www.w3.org/1999/xlink" xlink:title="mesosoma width" xlink:type="simple">MW</abbrev> ratio mean 2.2. Sculpture of mesosoma as in major workers, lateral sides of pronotum striate with microreticulation between striae. Propodeum rounded in lateral view, not angled and without denticle. Setation of mesosoma as in majors but with lower number of setae.</p><p><bold><italic>Waist and gaster</italic></bold>. Waist as in major workers, but with smaller number of erect setae (fewer than 10) and with microreticulation only, without rugosity. Gaster microreticulate and shiny. Rest of characters as in major workers.</p><p><bold><italic>Legs</italic></bold>. Elongate; femora moderately swollen medially, tibiae moderately widened preapically; mid and hind tarsi longer than tibiae. Femora entirely microreticulate, dorsally and laterally with short decumbent to subdecumbent setae, ventrally with longer decumbent to semierect setae. Tibiae with dense decumbent to semierect setae.</p><p><bold>Gynes (<italic>N</italic> = 3). <italic>Measurements</italic></bold>: <abbrev xmlns:xlink="http://www.w3.org/1999/xlink" xlink:title="head length" xlink:type="simple">HL</abbrev> 2.18 ± 0.05 (2.12–2.22); <abbrev xmlns:xlink="http://www.w3.org/1999/xlink" xlink:title="head width" xlink:type="simple">HW</abbrev> 2.19 ± 0.07 (2.11–2.24); <abbrev xmlns:xlink="http://www.w3.org/1999/xlink" xlink:title="head length" xlink:type="simple">HL</abbrev>/<abbrev xmlns:xlink="http://www.w3.org/1999/xlink" xlink:title="head width" xlink:type="simple">HW</abbrev> 0.99 ± 0.05 (0.95–1.05); <abbrev xmlns:xlink="http://www.w3.org/1999/xlink" xlink:title="scape length" xlink:type="simple">SL</abbrev> 1.85 ± 0.03 (1.82–1.88); <abbrev xmlns:xlink="http://www.w3.org/1999/xlink" xlink:title="scape length" xlink:type="simple">SL</abbrev>/<abbrev xmlns:xlink="http://www.w3.org/1999/xlink" xlink:title="head width" xlink:type="simple">HW</abbrev> 0.84 ± 0.04 (0.82–0.89); <abbrev xmlns:xlink="http://www.w3.org/1999/xlink" xlink:title="eye length" xlink:type="simple">EL</abbrev> 0.55 ± 0.00 (0.55–0.56); <abbrev xmlns:xlink="http://www.w3.org/1999/xlink" xlink:title="mesosoma width" xlink:type="simple">MW</abbrev> 2.08 ± 0.04 (2.03–2.11); <abbrev xmlns:xlink="http://www.w3.org/1999/xlink" xlink:title="propodeal spine length" xlink:type="simple">PSL</abbrev> 0.56 ± 0.03 (0.53–0.60); <abbrev xmlns:xlink="http://www.w3.org/1999/xlink" xlink:title="petiole length" xlink:type="simple">PTL</abbrev> 1.26 ± 0.09 (1.17–1.35); <abbrev xmlns:xlink="http://www.w3.org/1999/xlink" xlink:title="petiole height" xlink:type="simple">PTH</abbrev> 0.91 ± 0.02 (0.90–0.93); <abbrev xmlns:xlink="http://www.w3.org/1999/xlink" xlink:title="petiole height" xlink:type="simple">PTH</abbrev>/<abbrev xmlns:xlink="http://www.w3.org/1999/xlink" xlink:title="petiole length" xlink:type="simple">PTL</abbrev> 0.73 ± 0.04 (0.69–0.77); <abbrev xmlns:xlink="http://www.w3.org/1999/xlink" xlink:title="Weber’s length" xlink:type="simple">WL</abbrev> 3.93 ± 0.12 (3.82–4.07); <abbrev xmlns:xlink="http://www.w3.org/1999/xlink" xlink:title="hind femur length" xlink:type="simple">HFL</abbrev> 2.67 ± 0.02 (2.66–2.69); <abbrev xmlns:xlink="http://www.w3.org/1999/xlink" xlink:title="hind femur length" xlink:type="simple">HFL</abbrev>/<abbrev xmlns:xlink="http://www.w3.org/1999/xlink" xlink:title="Weber’s length" xlink:type="simple">WL</abbrev> 0.68 ± 0.02 (0.66–0.70).</p><p><bold><italic>Colour</italic></bold>. Entire body shiny black, except for lower part of the genae, mandibles, antennal condyle, last four antennal segments, joints of legs and tarsi, reddish.</p><p><bold><italic>Head</italic></bold>. Almost squared, <abbrev xmlns:xlink="http://www.w3.org/1999/xlink" xlink:title="head length" xlink:type="simple">HL</abbrev>/<abbrev xmlns:xlink="http://www.w3.org/1999/xlink" xlink:title="head width" xlink:type="simple">HW</abbrev> 0.99, sides subparallel, the posterior head corners rounded and posterior margin straight. Anterior clypeal margin convex, finely crenulate, without median emargination, with row of long marginal, yellowish setae. Clypeus with appressed pubescence. Central plate of clypeus and clypeal alae with longitudinal rugae without median keel, interspaces smooth, shiny. Eyes small and broadly oval (mean <abbrev xmlns:xlink="http://www.w3.org/1999/xlink" xlink:title="eye length" xlink:type="simple">EL</abbrev> 0.55 mm). Frontal triangle shallowly impressed, with several longitudinal rugae and smooth interspaces, shiny. Frontal carinae short, slightly extending beyond frontal lobes. Frons narrow, at narrowest point approximately 0.3 width of head. Antennal fossa deep and completely surrounded by semicircular rugae, its surface smooth and shiny. Head with longitudinal striation on genae and frons and with more irregular rugulose sculpture on vertex. Anterior surface of head covered with short, sparse, yellowish appressed setae, while subdecumbent to decumbent setae cover entire surface. Ventral part of head and inner margin of mandibles with numerous, semierect setae of various lengths, straight to occasionally C-shaped, which do not form a distinct psammophore. Antennae elongated, 0.82–0.89 as long as head width. At its base, scape strongly extended, forming rounded outer and subangulate inner angles. In a frontal view, apical part of scape slightly curved with preapical constriction. Funiculus distinctly longer than scape, pedicel moderately elongated, approximately twice as long as wide at apex, approximately 0.83 × as long as segments 2 and 3 combined and 1.58 × as long as segment 2. Scape with diffused microreticulation, shiny, covered with long, dense, yellowish setae, appressed to decumbent.</p><p>Mandibles rounded, surface shiny with deep grooves with dense yellow setae, cutting edge with large, sharp teeth.</p><p><bold><italic>Mesosoma</italic></bold>. Stout and moderately long, approximately twice as long as wide (<abbrev xmlns:xlink="http://www.w3.org/1999/xlink" xlink:title="Weber’s length" xlink:type="simple">WL</abbrev>/<abbrev xmlns:xlink="http://www.w3.org/1999/xlink" xlink:title="mesosoma width" xlink:type="simple">MW</abbrev> 1.9). Pronotum not visible from above and rounded at sides. Its anterior slope scabrous, while laterally it is covered with longitudinal rugae, interspaces smooth and shiny. Scutum slightly convex above pronotal plate. Its surface smooth and shiny along the midline, and punctate on sides. Posterior half with irregular longitudinal rugosity. Scutellum slightly convex, almost smooth, shiny. Anepisternum, katepisternum and lateral sides of propodeum with longitudinal rugae; interspaces smooth and shiny. Metanotum and posterior slope of propodeum with distinct, regular, transverse rugae. Propodeal spines moderately long, in form of triangular teeth, <abbrev xmlns:xlink="http://www.w3.org/1999/xlink" xlink:title="propodeal spine length" xlink:type="simple">PSL</abbrev> 0.56 ± 0.03. Dorsal surface of scutum covered with dense, long, yellowish setae, longest of 0.461 mm, sparser on scutellum, and shortest on dorsal side of propodeum.</p><p><bold><italic>Waist and gaster</italic></bold>. Petiole elongate, with long peduncle and moderately high triangular node, thin, <abbrev xmlns:xlink="http://www.w3.org/1999/xlink" xlink:title="petiole height" xlink:type="simple">PTH</abbrev>/<abbrev xmlns:xlink="http://www.w3.org/1999/xlink" xlink:title="petiole length" xlink:type="simple">PTL</abbrev> 0.73, peduncle, and anterior face of node with microreticulation, and posterior face with sharp transverse rugae. Upper margin of petiole straight or slightly emarginate, top and posterior face with erect yellow setae. Postpetiole rounded in lateral view, globular in dorsal view, 0.75 × as wide as petiole, anterior face smooth and shiny, on sides and on posterior face with perpendicular and transverse rugae, with long erect setae. First gastral tergite entirely microreticulate; surface shiny, covered with short appressed setae together with long, subdecumbent to semierect setae, the longest reaching 0.4 in length.</p><p><bold><italic>Legs</italic></bold>. Legs elongate; femora slightly swollen medially, tibiae moderately widened preapically, mid and hind tarsi longer than tibiae. Femora microreticulate, dorsally with dense decumbent setae, laterally with decumbent to subdecumbent, ventrally with subdecumbent to semierect setae. Tibiae with dense, long, decumbent to semierect setae.</p><p><bold>Males (<italic>N</italic> = 3). <italic>Measurements</italic></bold>: <abbrev xmlns:xlink="http://www.w3.org/1999/xlink" xlink:title="head length" xlink:type="simple">HL</abbrev> 1.24 ± 0.03 (1.21–1.26); <abbrev xmlns:xlink="http://www.w3.org/1999/xlink" xlink:title="head width" xlink:type="simple">HW</abbrev> 1.28 ± 0.05 (1.22–1.30); <abbrev xmlns:xlink="http://www.w3.org/1999/xlink" xlink:title="head length" xlink:type="simple">HL</abbrev>/<abbrev xmlns:xlink="http://www.w3.org/1999/xlink" xlink:title="head width" xlink:type="simple">HW</abbrev> 0.97 ± 0.05 (0.93–1.02); <abbrev xmlns:xlink="http://www.w3.org/1999/xlink" xlink:title="scape length" xlink:type="simple">SL</abbrev> 0.50 ± 0.07 (0.44–0.58); <abbrev xmlns:xlink="http://www.w3.org/1999/xlink" xlink:title="scape length" xlink:type="simple">SL</abbrev>/<abbrev xmlns:xlink="http://www.w3.org/1999/xlink" xlink:title="head width" xlink:type="simple">HW</abbrev> 0.39 ± 0.07 (0.34–0.48); <abbrev xmlns:xlink="http://www.w3.org/1999/xlink" xlink:title="eye length" xlink:type="simple">EL</abbrev> 0.50 ± 0.01 (0.48–0.51); <abbrev xmlns:xlink="http://www.w3.org/1999/xlink" xlink:title="mesosoma width" xlink:type="simple">MW</abbrev> 1.65 ± 0.05 (1.60–1.70); <abbrev xmlns:xlink="http://www.w3.org/1999/xlink" xlink:title="propodeal spine length" xlink:type="simple">PSL</abbrev> 0.38 ± 0.02 (0.36–0.39); <abbrev xmlns:xlink="http://www.w3.org/1999/xlink" xlink:title="petiole length" xlink:type="simple">PTL</abbrev> 0.94 ± 0.08 (0.85–0.99); <abbrev xmlns:xlink="http://www.w3.org/1999/xlink" xlink:title="petiole height" xlink:type="simple">PTH</abbrev> 0.52 ± 0.0 (0.52–0.53); <abbrev xmlns:xlink="http://www.w3.org/1999/xlink" xlink:title="petiole height" xlink:type="simple">PTH</abbrev>/<abbrev xmlns:xlink="http://www.w3.org/1999/xlink" xlink:title="petiole length" xlink:type="simple">PTL</abbrev> 0.56 ± 0.05 (0.53–0.61); <abbrev xmlns:xlink="http://www.w3.org/1999/xlink" xlink:title="Weber’s length" xlink:type="simple">WL</abbrev> 3.22 ± 0.06 (3.15–3.26); <abbrev xmlns:xlink="http://www.w3.org/1999/xlink" xlink:title="hind femur length" xlink:type="simple">HFL</abbrev> 2.81 ± 0.05 (2.76–2.86); <abbrev xmlns:xlink="http://www.w3.org/1999/xlink" xlink:title="hind femur length" xlink:type="simple">HFL</abbrev>/<abbrev xmlns:xlink="http://www.w3.org/1999/xlink" xlink:title="Weber’s length" xlink:type="simple">WL</abbrev> 0.87 ± 0.01 (0.87–0.88).</p><p><bold><italic>Colour</italic></bold>. Body shiny black; incisor part of mandibles, tip of the last antennal segment, leg joints, and tarsi reddish.</p><p><bold><italic>Head</italic></bold>. Head slightly wider than long (<abbrev xmlns:xlink="http://www.w3.org/1999/xlink" xlink:title="head length" xlink:type="simple">HL</abbrev>/<abbrev xmlns:xlink="http://www.w3.org/1999/xlink" xlink:title="head width" xlink:type="simple">HW</abbrev> 0.97); posterior head corners broadly rounded, posterior margin slightly convex. Mandibles triangular, smooth basally and apically, striate medially, bearing eight acute teeth, apical and preapical largest. Clypeus convex medially, without median emargination; surface with several irregular rugae, interspaces microreticulate. Frontal carinae short, not extending beyond midpoint of eyes. Lower margin of antennal socket below lower eye margin. Ocelli well below posterior head margin; anterior ocellus above level of upper eye margin. Eyes large (mean <abbrev xmlns:xlink="http://www.w3.org/1999/xlink" xlink:title="eye length" xlink:type="simple">EL</abbrev> 0.50), strongly convex, situated closer to anterior than to posterior head margin, with microscopic hairs. Antenna 13-segmented, without apical club, last segment 1.6 × longer than the previous one. Head mainly microreticulate, with longitudinal striation on the genae and frons, and covered with long, dense, yellowish setae, longest on posterior corners and margin, and clypeal margin.</p><p><bold><italic>Mesosoma</italic></bold>. Stout; mesoscutum enlarged and strongly convex, overhanging pronotum; parapsidal lines distinct. Mesoscutellum convex. Metanotum short, vertical, with transverse rugae. Propodeum angulate in lateral view; surface with longitudinal rugosity, interspaces microreticulate. Metasternal process large, longer than high, apex dentate. Mesosoma densely covered with long yellowish setae, erect dorsally and decumbent laterally.</p><p><bold><italic>Waist and gaster</italic></bold>. Waist elongate, with long peduncle and triangular petiole (<abbrev xmlns:xlink="http://www.w3.org/1999/xlink" xlink:title="petiole height" xlink:type="simple">PTH</abbrev>/<abbrev xmlns:xlink="http://www.w3.org/1999/xlink" xlink:title="petiole length" xlink:type="simple">PTL</abbrev> 0.56). Peduncle, anterior face, and lateral sides of petiole microreticulate; posterior face with median longitudinal rugae and reticulate laterally. Petiole with long, curved, backward-directed setae on the upper margin and posterior face, and short, erect to appressed setae on the anterior face. Postpetiole rounded in lateral view and globular in dorsal view, 1.2 × as wide as petiole; surface reticulate with sparse low rugae. Dorsal surface with long curved backward setae and decumbent setae posteriorly; ventrally with erect setae. First gastral tergite microreticulate; surface shiny, covered with long appressed setae together with long, subdecumbent to semierect setae; midline hairless.</p><p><bold><italic>Legs</italic></bold>. Elongate; mid and hind tarsi longer than tibiae. Femora and tibiae microreticulate; dorsally with decumbent setae, denser apically; laterally with decumbent to subdecumbent setae; ventrally with decumbent to semierect setae. Tibiae dorsally with dense, short, decumbent to subdecumbent setae.</p></tp:treatment-sec><tp:treatment-sec sec-type="COI barcode"><title>COI barcode.</title><p>A sequence of the species has been deposited in BOLD (accession number <ext-link xmlns:xlink="http://www.w3.org/1999/xlink" xlink:href="http://www.boldsystems.org/index.php/Public_RecordView?processid=BGANT009-23" ext-link-type="uri" xlink:type="simple">BGANT009-23</ext-link>, BIN: <ext-link xmlns:xlink="http://www.w3.org/1999/xlink" xlink:href="http://boldsystems.org/index.php/Public_BarcodeCluster?clusteruri=BOLD:AES9246" ext-link-type="uri" xlink:type="simple">BOLD:AES9246</ext-link>) and analysed by <xref ref-type="bibr" rid="B8">Lapeva-Gjonova et al. (2025)</xref> under the provisional name <italic><tp:taxon-name><tp:taxon-name-part taxon-name-part-type="genus" reg="Messor">Messor</tp:taxon-name-part></tp:taxon-name></italic> sp. 2. According to the Kimura 2-parameter model, the new species shows a COI genetic distance of 5.72% from <italic><tp:taxon-name><tp:taxon-name-part taxon-name-part-type="genus" reg="Messor">M.</tp:taxon-name-part> <tp:taxon-name-part taxon-name-part-type="species" reg="oertzeni">oertzeni</tp:taxon-name-part></tp:taxon-name></italic>. Phylogenetic reconstruction using both Bayesian inference and maximum likelihood indicates that it is a sister taxon of <italic><tp:taxon-name><tp:taxon-name-part taxon-name-part-type="genus" reg="Messor">M.</tp:taxon-name-part> <tp:taxon-name-part taxon-name-part-type="species" reg="oertzeni">oertzeni</tp:taxon-name-part></tp:taxon-name></italic>, with very strong support (1.00 posterior probability and 95% bootstrap value, respectively) (see <xref ref-type="bibr" rid="B8">Lapeva-Gjonova et al. 2025</xref> for details).</p></tp:treatment-sec><tp:treatment-sec sec-type="Biological notes"><title>Biological notes.</title><p>A lowland species, occurring at elevations up to 647 m. Nests were found in the middle of dirt roads within oak forests or open grasslands, with entrances at ground level. In late summer, seed remains were observed near the nest entrances (Fig. <xref ref-type="fig" rid="F10">10</xref>). Alate gynes and males were collected intranidally in April and September. Syntopic occurrence was recorded with <italic><tp:taxon-name><tp:taxon-name-part taxon-name-part-type="genus" reg="Messor">Messor</tp:taxon-name-part> <tp:taxon-name-part taxon-name-part-type="species" reg="wasmanni">wasmanni</tp:taxon-name-part></tp:taxon-name></italic> and <italic><tp:taxon-name><tp:taxon-name-part taxon-name-part-type="genus" reg="Messor">M.</tp:taxon-name-part> <tp:taxon-name-part taxon-name-part-type="species" reg="oertzeni">oertzeni</tp:taxon-name-part></tp:taxon-name></italic>. The myrmecophilous beetle <italic><tp:taxon-name><tp:taxon-name-part taxon-name-part-type="genus" reg="Cholovocera">Cholovocera</tp:taxon-name-part> <tp:taxon-name-part taxon-name-part-type="species" reg="balcanica">balcanica</tp:taxon-name-part></tp:taxon-name></italic> Karaman, 1936 (<tp:taxon-name><tp:taxon-name-part taxon-name-part-type="order" reg="Coleoptera">Coleoptera</tp:taxon-name-part></tp:taxon-name>: <tp:taxon-name><tp:taxon-name-part taxon-name-part-type="family" reg="Endomychidae">Endomychidae</tp:taxon-name-part></tp:taxon-name>) was found in large numbers in the nests of the new species at the type locality (Sokolyane), Oreshari and Chernichino.</p><fig id="F10" position="float" orientation="portrait"><object-id xmlns:xlink="http://www.w3.org/1999/xlink" content-type="doi" xlink:type="simple">10.3897/zookeys.1275.181745.figure10</object-id><object-id xmlns:xlink="http://www.w3.org/1999/xlink" content-type="zenodo_dep_id" xlink:type="simple">19308337</object-id><object-id xmlns:xlink="http://www.w3.org/1999/xlink" content-type="arpha" xlink:type="simple">CC0DC23A-2DE4-5391-A275-CF91FAD21094</object-id><label>Figure 10.</label><caption><p><italic><tp:taxon-name><tp:taxon-name-part taxon-name-part-type="genus" reg="Messor">Messor</tp:taxon-name-part> <tp:taxon-name-part taxon-name-part-type="species" reg="odrysarum">odrysarum</tp:taxon-name-part></tp:taxon-name></italic> sp. nov.: <bold>A</bold>. type locality; <bold>B</bold>. nest construction (photographed by A. Lapeva-Gjonova).</p></caption><graphic xmlns:xlink="http://www.w3.org/1999/xlink" xlink:href="zookeys-1275-145_article-181745__-g010.jpg" id="oo_1571924.jpg" position="float" orientation="portrait" xlink:type="simple"><uri content-type="original_file" xlink:type="simple">https://binary.pensoft.net/fig/1571924</uri></graphic></fig></tp:treatment-sec><tp:treatment-sec sec-type="Distribution"><title>Distribution.</title><p><italic><tp:taxon-name><tp:taxon-name-part taxon-name-part-type="genus" reg="Messor">Messor</tp:taxon-name-part> <tp:taxon-name-part taxon-name-part-type="species" reg="odrysarum">odrysarum</tp:taxon-name-part></tp:taxon-name></italic> sp. nov. is currently only known from the Eastern Rhodopes in Bulgaria, possibly also occurring in the Thracian region of Greece and Türkiye.</p></tp:treatment-sec><ref-list><ref id="B8"><mixed-citation xmlns:xlink="http://www.w3.org/1999/xlink" xlink:type="simple">Lapeva-Gjonova A, Pramatarova M, Borowiec L, Gjonov I, Kostova R, Bekchiev R, Borissov S (2025) DNA barcoding of <italic><tp:taxon-name><tp:taxon-name-part taxon-name-part-type="genus">Messor</tp:taxon-name-part></tp:taxon-name></italic> ants of Bulgaria with insights into their taxonomic diversity. Biodiversity Data Journal 13: e168586. <ext-link xlink:href="10.3897/BDJ.13.e168586" ext-link-type="doi" xlink:type="simple">https://doi.org/10.3897/BDJ.13.e168586</ext-link></mixed-citation></ref></ref-list></tp:taxon-treatment>
