# Supplementary material for: A new species of Messor from Bulgaria and redescription of the gyne of M. oertzeni Forel, 1910 (Hymenoptera, Formicidae)
Source: Zookeys. 2026 Mar 27;1275:145–68. doi: 10.3897/zookeys.1275.181745 (PMC13049458; doi:10.3897/zookeys.1275.181745)
Supplement: XML Treatment for Messor oertzeni [file zookeys.1275.181745-treatment2.xml]

<!DOCTYPE tp:taxon-treatment
  PUBLIC "-//TaxonX//DTD Taxonomic Treatment Publishing DTD v0 20100105//EN" "tax-treatment-NSO.dtd">
<tp:taxon-treatment xmlns:tp="http://www.plazi.org/taxpub"><tp:treatment-meta><kwd-group><label>Taxon classification</label><kwd>
              <named-content content-type="kingdom">Animalia</named-content>
            </kwd><kwd>
              <named-content content-type="order">Hymenoptera</named-content>
            </kwd><kwd>
              <named-content content-type="family">Formicidae</named-content>
            </kwd></kwd-group><mixed-citation publication-type="journal"><person-group><name><surname>Lapeva-Gjonova</surname><given-names>Albena</given-names></name><name><surname>Borowiec</surname><given-names>Lech</given-names></name></person-group><article-title>A new species of <italic><tp:taxon-name><tp:taxon-name-part taxon-name-part-type="genus" reg="Messor">Messor</tp:taxon-name-part></tp:taxon-name></italic> from Bulgaria and redescription of the gyne of <italic><tp:taxon-name><tp:taxon-name-part taxon-name-part-type="genus" reg="Messor">M.</tp:taxon-name-part> <tp:taxon-name-part taxon-name-part-type="species" reg="oertzeni">oertzeni</tp:taxon-name-part></tp:taxon-name></italic> Forel, 1910 (<tp:taxon-name><tp:taxon-name-part taxon-name-part-type="order" reg="Hymenoptera">Hymenoptera</tp:taxon-name-part></tp:taxon-name>, <tp:taxon-name><tp:taxon-name-part taxon-name-part-type="family" reg="Formicidae">Formicidae</tp:taxon-name-part></tp:taxon-name>)</article-title><source>Zookeys</source><day>27</day><month>03</month><year>2026</year><volume>1275</volume><fpage>145</fpage><lpage>168</lpage><pub-id pub-id-type="doi">10.3897/zookeys.1275.181745</pub-id></mixed-citation></tp:treatment-meta><tp:nomenclature><tp:taxon-name><object-id xmlns:xlink="http://www.w3.org/1999/xlink" content-type="arpha" xlink:type="simple">EC6BF84D-7E8A-5D05-AC50-C5B52536088F</object-id>
                		<tp:taxon-name-part taxon-name-part-type="genus" reg="Messor">Messor</tp:taxon-name-part> <tp:taxon-name-part taxon-name-part-type="species" reg="oertzeni">oertzeni</tp:taxon-name-part>
                	</tp:taxon-name><tp:taxon-authority>Forel, 1910</tp:taxon-authority><xref ref-type="fig" rid="F11">Figs 11</xref><xref ref-type="fig" rid="F12">, 12</xref></tp:nomenclature><tp:treatment-sec sec-type="Material examined"><title>Material examined.</title><p>Bulgaria • 1 g. (pin), Struma valley, Rupite; <named-content xmlns:xlink="http://www.w3.org/1999/xlink" content-type="dwc:verbatimCoordinates" xlink:type="simple">41°27.12'N, 23°16.05'E</named-content>, alt. 91 m, 23 Aug. 2025, leg. A. Lapeva-Gjonova, Catalog Number: <abbrev xmlns:xlink="http://www.w3.org/1999/xlink" xlink:title="Biological Faculty, University of Sofia, Bulgaria" xlink:type="simple">BFUS</abbrev>-I-AG003234 (<abbrev xmlns:xlink="http://www.w3.org/1999/xlink" xlink:title="Biological Faculty, University of Sofia, Bulgaria" xlink:type="simple">BFUS</abbrev>).</p><fig id="F11" position="float" orientation="portrait"><object-id xmlns:xlink="http://www.w3.org/1999/xlink" content-type="doi" xlink:type="simple">10.3897/zookeys.1275.181745.figure11</object-id><object-id xmlns:xlink="http://www.w3.org/1999/xlink" content-type="zenodo_dep_id" xlink:type="simple">19308339</object-id><object-id xmlns:xlink="http://www.w3.org/1999/xlink" content-type="arpha" xlink:type="simple">20279836-5161-52C8-90C0-C8629F3FF4B7</object-id><label>Figure 11.</label><caption><p><italic><tp:taxon-name><tp:taxon-name-part taxon-name-part-type="genus" reg="Messor">Messor</tp:taxon-name-part> <tp:taxon-name-part taxon-name-part-type="species" reg="oertzeni">oertzeni</tp:taxon-name-part></tp:taxon-name></italic>, gyne: <bold>A</bold>. dorsal view; <bold>B</bold>. lateral view (photographed by A. Lapeva-Gjonova). Scale bar: 2 mm.</p></caption><graphic xmlns:xlink="http://www.w3.org/1999/xlink" xlink:href="zookeys-1275-145_article-181745__-g011.jpg" id="oo_1571925.jpg" position="float" orientation="portrait" xlink:type="simple"><uri content-type="original_file" xlink:type="simple">https://binary.pensoft.net/fig/1571925</uri></graphic></fig><fig id="F12" position="float" orientation="portrait"><object-id xmlns:xlink="http://www.w3.org/1999/xlink" content-type="doi" xlink:type="simple">10.3897/zookeys.1275.181745.figure12</object-id><object-id xmlns:xlink="http://www.w3.org/1999/xlink" content-type="zenodo_dep_id" xlink:type="simple">19308341</object-id><object-id xmlns:xlink="http://www.w3.org/1999/xlink" content-type="arpha" xlink:type="simple">C323ADF4-2098-50DF-8669-D2B0792536E8</object-id><label>Figure 12.</label><caption><p><italic><tp:taxon-name><tp:taxon-name-part taxon-name-part-type="genus" reg="Messor">Messor</tp:taxon-name-part> <tp:taxon-name-part taxon-name-part-type="species" reg="oertzeni">oertzeni</tp:taxon-name-part></tp:taxon-name></italic>, gyne head (photographed by A. Lapeva-Gjonova). Scale bar: 1 mm.</p></caption><graphic xmlns:xlink="http://www.w3.org/1999/xlink" xlink:href="zookeys-1275-145_article-181745__-g012.jpg" id="oo_1571926.jpg" position="float" orientation="portrait" xlink:type="simple"><uri content-type="original_file" xlink:type="simple">https://binary.pensoft.net/fig/1571926</uri></graphic></fig></tp:treatment-sec><tp:treatment-sec sec-type="Redescription"><title>Redescription.</title><p><bold>Gyne (<italic>N</italic> = 1). <italic>Measurements</italic></bold>: <abbrev xmlns:xlink="http://www.w3.org/1999/xlink" xlink:title="head length" xlink:type="simple">HL</abbrev> 3.37; <abbrev xmlns:xlink="http://www.w3.org/1999/xlink" xlink:title="head width" xlink:type="simple">HW</abbrev> 2.50; <abbrev xmlns:xlink="http://www.w3.org/1999/xlink" xlink:title="head length" xlink:type="simple">HL</abbrev>/<abbrev xmlns:xlink="http://www.w3.org/1999/xlink" xlink:title="head width" xlink:type="simple">HW</abbrev> 1.35; <abbrev xmlns:xlink="http://www.w3.org/1999/xlink" xlink:title="scape length" xlink:type="simple">SL</abbrev> 2.28; <abbrev xmlns:xlink="http://www.w3.org/1999/xlink" xlink:title="scape length" xlink:type="simple">SL</abbrev>/<abbrev xmlns:xlink="http://www.w3.org/1999/xlink" xlink:title="head width" xlink:type="simple">HW</abbrev> 0.91; <abbrev xmlns:xlink="http://www.w3.org/1999/xlink" xlink:title="eye length" xlink:type="simple">EL</abbrev> 0.64; <abbrev xmlns:xlink="http://www.w3.org/1999/xlink" xlink:title="mesosoma width" xlink:type="simple">MW</abbrev> 2.40; <abbrev xmlns:xlink="http://www.w3.org/1999/xlink" xlink:title="propodeal spine length" xlink:type="simple">PSL</abbrev> 0.66; <abbrev xmlns:xlink="http://www.w3.org/1999/xlink" xlink:title="petiole length" xlink:type="simple">PTL</abbrev> 1.43; <abbrev xmlns:xlink="http://www.w3.org/1999/xlink" xlink:title="petiole height" xlink:type="simple">PTH</abbrev> 1.03; <abbrev xmlns:xlink="http://www.w3.org/1999/xlink" xlink:title="petiole height" xlink:type="simple">PTH</abbrev>/<abbrev xmlns:xlink="http://www.w3.org/1999/xlink" xlink:title="petiole length" xlink:type="simple">PTL</abbrev> 0.72; <abbrev xmlns:xlink="http://www.w3.org/1999/xlink" xlink:title="Weber’s length" xlink:type="simple">WL</abbrev> 4.56; <abbrev xmlns:xlink="http://www.w3.org/1999/xlink" xlink:title="hind femur length" xlink:type="simple">HFL</abbrev> 3.09; <abbrev xmlns:xlink="http://www.w3.org/1999/xlink" xlink:title="hind femur length" xlink:type="simple">HFL</abbrev>/<abbrev xmlns:xlink="http://www.w3.org/1999/xlink" xlink:title="Weber’s length" xlink:type="simple">WL</abbrev> 0.68.</p><p><bold><italic>Colour</italic></bold>. Head reddish, with posterior head corners, a medial band extending from posterior head margin to central part of clypeus, antennal fossae, and clypeal margins dark brown to black. Antennae uniformly reddish. Mesosoma, waist and gaster black. Legs with coxae and median portion of femora dark brown to black; remaining parts reddish to brown.</p><p><bold><italic>Head</italic></bold>. Rectangular, longer than wide (<abbrev xmlns:xlink="http://www.w3.org/1999/xlink" xlink:title="head length" xlink:type="simple">HL</abbrev>/<abbrev xmlns:xlink="http://www.w3.org/1999/xlink" xlink:title="head width" xlink:type="simple">HW</abbrev> 1.35); sides subparallel. Posterior corners of head rounded; posterior margin straight. Clypeus with appressed pubescence and few short, erect setae. Anterior clypeal margin slightly convex, finely crenulate, without a median emargination, bearing row of ten long, yellowish marginal setae. Central plate and clypeal alae with longitudinal rugae, lacking median keel; interspaces smooth and shiny. Eyes small, broadly oval (<abbrev xmlns:xlink="http://www.w3.org/1999/xlink" xlink:title="eye length" xlink:type="simple">EL</abbrev> 0.643 mm). Frontal triangle shallowly impressed, with longitudinal rugae and smooth, shiny interspaces. Frontal carinae extending beyond frontal lobes and merging with one of semicircular antennal rugae. Frons approximately one-third of width of head. Antennal fossa deep, completely surrounded by semicircular rugae; surface smooth and shiny. Head with extremely dense longitudinal striation, slightly divergent around eyes and in occipital corners. Genae, lateral sides of head and occipital region with moderately dense and short decumbent to semierect setae, longest in occipital corners with length 0.205. Ventral part of head with numerous, semierect setae of various lengths, straight to occasionally C-shaped, which do not form a distinct psammophore. Antennae elongated, 0.91 as long as head width. At its base, the scape is strongly extended, forming rounded outer and subangulate inner angles. In a frontal view, the apical part of the scape is slightly curved with a preapical constriction. Funiculus distinctly longer than scape, pedicel moderately elongated, approximately 2.2 × as long as wide at apex, flattened dorsoventrally, approximately 0.75 × as long as segments 2 and 3 combined and 1.43 × as long as segment 2. Scape with microreticulation, shiny, covered with short, dense, setae, decumbent to subdecumbent. Mandibles rounded, shiny surface with deep grooves with dense yellow setae, cutting edge with large, sharp teeth.</p><p><bold><italic>Mesosoma</italic></bold>. Stout and moderately long, approximately 2 × as long as wide (<abbrev xmlns:xlink="http://www.w3.org/1999/xlink" xlink:title="Weber’s length" xlink:type="simple">WL</abbrev>/<abbrev xmlns:xlink="http://www.w3.org/1999/xlink" xlink:title="mesosoma width" xlink:type="simple">MW</abbrev> 1.9). Pronotum is not visible from above and is rounded at the sides. Its anterior slope with transverse rugae, lateral sides covered with longitudinal rugae, interspaces smooth and shiny. Scutum slightly convex above pronotal plate. Its surface smooth and shiny on most convex central and lateral areas and longitudinally striate in areas between them. Scutellum slightly convex, longitudinally striate, shiny. Anepisternum, katepisternum and lateral sides of propodeum with longitudinal rugae; interspaces smooth and shiny. Metanotum and posterior slope of propodeum with distinct, regular, transverse rugae. Propodeal spines moderately long, in form of triangular teeth, <abbrev xmlns:xlink="http://www.w3.org/1999/xlink" xlink:title="propodeal spine length" xlink:type="simple">PSL</abbrev> 0.66. Dorsal surface of scutum covered in dense, long, yellowish setae, the longest of 0.401 mm; sparser on scutellum, and shortest on dorsal side of propodeum.</p><p><bold><italic>Waist and gaster</italic></bold>. Petiole elongate, with long peduncle and moderately high triangular node, thin, <abbrev xmlns:xlink="http://www.w3.org/1999/xlink" xlink:title="petiole height" xlink:type="simple">PTH</abbrev>/<abbrev xmlns:xlink="http://www.w3.org/1999/xlink" xlink:title="petiole length" xlink:type="simple">PTL</abbrev> 0.72, peduncle, and anterior face of node with microreticulation, and posterior face on the top with sharp transverse rugae. Upper margin of petiole slightly emarginate, top and posterior face with erect yellow setae. Postpetiole rounded in lateral view, globular in dorsal view, 0.76 × as wide as petiole, anterior face finely striate, lateral and posterior faces reticulate, with long, erect, backward-directed setae. First gastral tergite entirely microreticulate; surface shiny, covered with short appressed setae together with moderately long, subdecumbent to semierect setae, longest reaching 0.294 in length.</p><p><bold><italic>Legs</italic></bold>. Elongate; femora slightly swollen medially, tibiae moderately widened preapically, mid and hind tarsi longer than tibiae. Femora microreticulate, dorsally with decumbent setae, laterally with decumbent to subdecumbent, ventrally with subdecumbent to semierect setae. Tibiae with dense, decumbent to subdecumbent setae.</p><sec sec-type="Key to Messor species in Bulgaria" id="sec4"><title>Key to <italic><tp:taxon-name><tp:taxon-name-part taxon-name-part-type="genus" reg="Messor">Messor</tp:taxon-name-part></tp:taxon-name></italic> species in Bulgaria</title><table-wrap content-type="key" position="anchor" orientation="portrait"><table><tbody><tr><td rowspan="1" colspan="1">1</td><td rowspan="1" colspan="1">First metasomal segment on dorsal side without or with single erect setae</td><td rowspan="1" colspan="1">
                      <bold>2</bold>
                    </td></tr><tr><td rowspan="1" colspan="1">–</td><td rowspan="1" colspan="1">First metasomal segment on dorsal side with numerous erect setae</td><td rowspan="1" colspan="1">
                      <bold>3</bold>
                    </td></tr><tr><td rowspan="1" colspan="1">2</td><td rowspan="1" colspan="1">Larger in size, average head width of major workers is over 2.6 mm. Mesosoma of major workers usually completely red or with red-brown spots, but never completely black. Occipital area and vertex usually with less than 12 erect setae</td><td rowspan="1" colspan="1">
                      <bold>
                        <italic>
                          <tp:taxon-name><tp:taxon-name-part taxon-name-part-type="genus" reg="Messor">M.</tp:taxon-name-part> <tp:taxon-name-part taxon-name-part-type="species" reg="wasmanni">wasmanni</tp:taxon-name-part></tp:taxon-name>
                        </italic>
                      </bold>
                    </td></tr><tr><td rowspan="1" colspan="1">–</td><td rowspan="1" colspan="1">Smaller in size, average head width of major workers is less than 2.5 mm. Mesosoma of major workers is usually black. Occipital area and vertex usually with 12–20 erect setae</td><td rowspan="1" colspan="1">
                      <bold>
                        <italic>
                          <tp:taxon-name><tp:taxon-name-part taxon-name-part-type="genus" reg="Messor">M.</tp:taxon-name-part> <tp:taxon-name-part taxon-name-part-type="species" reg="atanassovii">atanassovii</tp:taxon-name-part></tp:taxon-name>
                        </italic>
                      </bold>
                    </td></tr><tr><td rowspan="1" colspan="1">3</td><td rowspan="1" colspan="1">Head ventrally with strongly developed psamophore (long, J-shaped setae). Sculpture of the head smooth or with slight longitudinal striations in major workers</td><td rowspan="1" colspan="1">
                      <bold>
                        <italic>
                          <tp:taxon-name><tp:taxon-name-part taxon-name-part-type="genus" reg="Messor">M.</tp:taxon-name-part> <tp:taxon-name-part taxon-name-part-type="species" reg="hellenius">hellenius</tp:taxon-name-part></tp:taxon-name>
                        </italic>
                      </bold>
                    </td></tr><tr><td rowspan="1" colspan="1">–</td><td rowspan="1" colspan="1">Head ventrally with short and straight setae. Sculpture of the head is with well-developed longitudinal striation in major workers</td><td rowspan="1" colspan="1">
                      <bold>4</bold>
                    </td></tr><tr><td rowspan="1" colspan="1">4</td><td rowspan="1" colspan="1">Antennal scapes longer, with an <abbrev xmlns:xlink="http://www.w3.org/1999/xlink" xlink:title="scape length" xlink:type="simple">SL</abbrev>/<abbrev xmlns:xlink="http://www.w3.org/1999/xlink" xlink:title="head width" xlink:type="simple">HW</abbrev> ratio 0.82–0.91 in major workers</td><td rowspan="1" colspan="1">
                      <bold>5</bold>
                    </td></tr><tr><td rowspan="1" colspan="1">–</td><td rowspan="1" colspan="1">Antennal scapes shorter, with an <abbrev xmlns:xlink="http://www.w3.org/1999/xlink" xlink:title="scape length" xlink:type="simple">SL</abbrev>/<abbrev xmlns:xlink="http://www.w3.org/1999/xlink" xlink:title="head width" xlink:type="simple">HW</abbrev> ratio 0.61–0.78 in major worker</td><td rowspan="1" colspan="1">
                      <bold>6</bold>
                    </td></tr><tr><td rowspan="1" colspan="1">5</td><td rowspan="1" colspan="1">Larger species, <abbrev xmlns:xlink="http://www.w3.org/1999/xlink" xlink:title="Weber’s length" xlink:type="simple">WL</abbrev> in largest major workers 3.75–4.05, <abbrev xmlns:xlink="http://www.w3.org/1999/xlink" xlink:title="head width" xlink:type="simple">HW</abbrev> 2.73–2.89. Usually head and mesosoma uniformly reddish, contrasting with the brownish petiole, postpetiole and metasoma, occasionally head and mesosoma with brown patches of diffused borders</td><td rowspan="1" colspan="1">
                      <bold>
                        <italic>
                          <tp:taxon-name><tp:taxon-name-part taxon-name-part-type="genus" reg="Messor">M.</tp:taxon-name-part> <tp:taxon-name-part taxon-name-part-type="species" reg="oertzeni">oertzeni</tp:taxon-name-part></tp:taxon-name>
                        </italic>
                      </bold>
                    </td></tr><tr><td rowspan="1" colspan="1">–</td><td rowspan="1" colspan="1">Smaller species, <abbrev xmlns:xlink="http://www.w3.org/1999/xlink" xlink:title="Weber’s length" xlink:type="simple">WL</abbrev> in largest major workers 2.37–2.95, <abbrev xmlns:xlink="http://www.w3.org/1999/xlink" xlink:title="head width" xlink:type="simple">HW</abbrev> 1.64–2.31. Body uniformly black</td><td rowspan="1" colspan="1"><bold><italic><tp:taxon-name><tp:taxon-name-part taxon-name-part-type="genus" reg="Messor">M.</tp:taxon-name-part> <tp:taxon-name-part taxon-name-part-type="species" reg="odrysarum">odrysarum</tp:taxon-name-part></tp:taxon-name></italic> sp. nov</bold>.</td></tr><tr><td rowspan="1" colspan="1">6</td><td rowspan="1" colspan="1">Head with a reduced number of erect setae on the lateral margins; finely sculptured surface of the head, the postocular area often mostly smooth</td><td rowspan="1" colspan="1">
                      <bold>
                        <italic>
                          <tp:taxon-name><tp:taxon-name-part taxon-name-part-type="genus" reg="Messor">M.</tp:taxon-name-part> <tp:taxon-name-part taxon-name-part-type="species" reg="ponticus">ponticus</tp:taxon-name-part></tp:taxon-name>
                        </italic>
                      </bold>
                    </td></tr><tr><td rowspan="1" colspan="1">–</td><td rowspan="1" colspan="1">Head with numerous erect setae on lateral margins; strongly sculptured surface of head, postocular area often completely or mostly striate</td><td rowspan="1" colspan="1">
                      <bold>7</bold>
                    </td></tr><tr><td rowspan="1" colspan="1">7</td><td rowspan="1" colspan="1">First tergite of metasoma with highly developed imbricate microsculpture. First segment of antennal flagellum not flattened and shorter than next two segments combined</td><td rowspan="1" colspan="1">
                      <bold>8</bold>
                    </td></tr><tr><td rowspan="1" colspan="1">–</td><td rowspan="1" colspan="1">First tergite of metasoma smooth, with weak imbricate microsculpture. First segment of antennal flagellum strongly elongated and flattened, almost as long as next two segments combined</td><td rowspan="1" colspan="1">
                      <bold>
                        <italic>
                          <tp:taxon-name><tp:taxon-name-part taxon-name-part-type="genus" reg="Messor">M.</tp:taxon-name-part> <tp:taxon-name-part taxon-name-part-type="species" reg="structor">structor</tp:taxon-name-part></tp:taxon-name>
                        </italic>
                      </bold>
                    </td></tr><tr><td rowspan="1" colspan="1">8</td><td rowspan="1" colspan="1">Head with very regular striated sculpture and body as a whole, including the petiole. Posterior margin of head in major workers deeply concave. Large species, <abbrev xmlns:xlink="http://www.w3.org/1999/xlink" xlink:title="Weber’s length" xlink:type="simple">WL</abbrev> of major workers 3.20–3.48, <abbrev xmlns:xlink="http://www.w3.org/1999/xlink" xlink:title="head width" xlink:type="simple">HW</abbrev> 2.93–3.25, <abbrev xmlns:xlink="http://www.w3.org/1999/xlink" xlink:title="Weber’s length" xlink:type="simple">WL</abbrev> of gynes 4.53–4.90, <abbrev xmlns:xlink="http://www.w3.org/1999/xlink" xlink:title="head width" xlink:type="simple">HW</abbrev> 2.20–2.43</td><td rowspan="1" colspan="1">
                      <bold>
                        <italic>М. mcarthuri</italic>
                      </bold>
                    </td></tr><tr><td rowspan="1" colspan="1">–</td><td rowspan="1" colspan="1">Head with less regularly striated sculpture. Posterior margin of head in major workers very shallowly concave or straight. Small species, <abbrev xmlns:xlink="http://www.w3.org/1999/xlink" xlink:title="Weber’s length" xlink:type="simple">WL</abbrev> of major workers 2.70–3.00, <abbrev xmlns:xlink="http://www.w3.org/1999/xlink" xlink:title="head width" xlink:type="simple">HW</abbrev> 2.37–2.60, <abbrev xmlns:xlink="http://www.w3.org/1999/xlink" xlink:title="Weber’s length" xlink:type="simple">WL</abbrev> of gynes 3.07–3.20, <abbrev xmlns:xlink="http://www.w3.org/1999/xlink" xlink:title="head width" xlink:type="simple">HW</abbrev> 1.74–1.80</td><td rowspan="1" colspan="1">
                      <bold>
                        <italic>
                          <tp:taxon-name><tp:taxon-name-part taxon-name-part-type="genus" reg="Messor">M.</tp:taxon-name-part> <tp:taxon-name-part taxon-name-part-type="species" reg="ibericus">ibericus</tp:taxon-name-part></tp:taxon-name>
                        </italic>
                      </bold>
                    </td></tr></tbody></table></table-wrap></sec></tp:treatment-sec></tp:taxon-treatment>
